# Supplementary material for: Flaviviruses induce ER-specific remodelling of protein synthesis
Source: PLoS Pathog. 2024 Dec 2;20(12):e1012766. doi: 10.1371/journal.ppat.1012766 (PMC11637433; doi:10.1371/journal.ppat.1012766)
Supplement: S1 Table — (XLSX) [file ppat.1012766.s006.xlsx]

## Sheet: Sheet1
Supplementary Table 1*: Enrichment of differentially synthesised proteins (log2FC)
Accession No	Gene name	siNT			siSRa			siSRP54
		12h	24h	48h	12h	24h	48h	12h	24h	48h
P11021	HSPA5	0.5	1.52	2.3	-0.15	0.75	2.52	0.1	0.2	0.45
P30101	PDIA3	1.52	2.75	3.42	0.53	1.5	3	0.45	0.6	0.72
Q15084	PDIA6	1.55	2.51	3.54	1.5	1.5	2.95	0.12	0.15	0.4
P27797	CALR	0.25	1.25	2.64	0.75	0.75	2.64	-0.2	0.3	0.5
P27824	CANX	1.3	3.7	3.5	0	1.5	1.75	0.1	0.2	0.5
P25685	DNAJB1	1.62	3.5	4	1.5	0	2.46	0.4	-0.2	-0.1
P49327	FASN	0.76	1.2	3.75	-0.2	0.72	3	-0.52	0.6	-0.15
Q13085	ACACA	-0.4	1.6	3.23	-0.5	1.7	2.5	0.1	0.2	0.1
O00767	SCD	0.1	0.8	2.41	0.2	0.9	2.9	-0.2	0.5	0.6
O75907	DGAT1	0.23	1.24	3.25	0.25	1.6	2.59	0.2	0.15	-0.35
O95573	ACSL3	-0.5	1.87	2.95	0	1.54	3.55	0.8	0.41	0.4
O60488	ACSL4	0.3	1.4	3.5	-0.5	1.6	2.89	0.62	0.25	-0.15
P35610	SOAT1	0.5	2.3	3.64	0.5	1.2	3.7	0.21	-0.16	-0.1
O75908	SOAT2	0.34	1.15	2.7	-0.4	1.1	2.6	0.3	0.15	0.1
Q9H5J4	ELOV6	0.32	1.54	2.6	0.43	1.68	2.22	0.34	0.14	-0.19
P26572	MGAT1	0.8	1.22	3.14	-0.2	1.61	3.09	0.6	0.21	0.11
P15291	B4GALT1	0.7	1.68	2.86	-0.1	1.73	3	0.2	0.5	0.15
P46977	STT3A	1	1.4	3.5	1.12	1.6	3.89	0.6	0.22	0.3
Q9NYU2	UGGT1	0.56	1.67	1.95	0.45	1.8	1.9	0.12	0.22	0.5
Q10469	MGAT2	0.13	2.4	2.5	0.5	2.6	2.8	0.61	0.52	0.14
P14625	HSP90B1	0.77	1.8	2.6	0.6	1.9	2.8	-0.6	-0.24	-0.11
P17861	XBP1	0.63	1.84	3.13	0.72	2.7	2.9	0.1	0.1	-0.15
P60709	ACTB	0.12	1.54	2.25	-0.4	1.36	2.19	0.12	0.13	-0.54
P63261	ACTG1	0.31	1.1	3.57	0.5	1.6	3.45	0.8	0.65	-0.65
P0DMV8	HSPA1A	0.25	0.5	3.5	-0.1	0.5	3.25	0.7	0.1	0.1
Q9Y6B6	SAR1B	0.36	1.97	2.78	-0.1	2.2	2.9	0.51	-0.1	-0.15
Q15436	SEC23A	0.8	0.9	2.1	0.6	1.9	3	0.68	0.35	-0.24
P84077	ARF1	0.3	1.44	3.15	-0.15	1.46	3.1	0.7	0.5	-0.1
P18085	ARF4	1.1	1.4	3.8	1.5	1.6	3.19	0.22	0.23	0.13
O94979	SEC31A	0.23	0.8	2.6	0.4	1.1	3.7	0.3	0.3	-0.5
P84077	ARF1	0.3	1.44	3.15	-0.15	1.46	3.1	0.7	0.5	-0.1
P18085	ARF4	1.1	1.4	3.8	1.5	1.6	3.19	0.22	0.23	0.13
Q15436	SEC23A	0.8	0.9	2.1	0.6	1.9	3	0.68	0.35	-0.24
Q9NYU2	UGGT1	0.56	1.67	1.95	0.45	1.8	1.9	0.12	0.22	0.5
P14625	HSP90B1	0.77	1.8	2.6	0.6	1.9	2.8	-0.6	-0.24	-0.11
P17861	XBP1	0.63	1.84	3.13	0.72	2.7	2.9	0.1	0.1	-0.15
P18850	ATF6	0.6	2.1	2.9	0.7	2.6	2.82	0.12	0.05	-0.2
P60709	ACTB	0.12	1.54	2.25	-0.4	1.36	2.19	0.12	0.13	-0.54
Q9BQE3	TUBA1C	0.7	2.1	3.2	0.7	2.6	3.1	0.22	0.23	0.1
P60709	ACTB	0.12	1.54	2.25	-0.4	1.36	2.19	0.12	0.13	-0.54
P63261	ACTG1	0.31	1.1	3.57	0.5	1.6	3.45	0.8	0.65	-0.65
P35579	MYH9	0.81	1.78	2.8	0.8	1.57	2.6	0.56	0.13	-0.8
P35580	MYH10	0.9	1.1	2.2	0.85	1.7	2.23	0.7	0.52	-0.43
Q92614	MYO18A	1	1.8	2.1	0.9	0.6	2.5	0.23	-0.47	-0.75
Q14444	CAPRIN1	-0.5	-1.5	-4	-0.5	-1.62	-3.5	0.2	0.5	0.7
Q92900	UPF1	-0.4	0.5	-2.25	0.2	-1.5	-2.5	0.15	-0.2	-0.5
P31483	TIA1	-3.5	-4	-3.5	0.4	-1.5	-2.5	1	0.9	0.8
Q13283	G3BP1	-2.25	-3.5	-4	0	-2.75	-3.5	-0.1	-0.2	-0.1
Q9UN86	G3BP2	-1.5	-2.5	-3.5	-1.25	-1.5	-3.5	0.1	0.6	0.7
P11940	PABPC1	-2.3	-3.4	-3.8	0	-2.4	-2.5	0.14	-0.22	-0.5
Q13310	PABPC4	-0.42	0.55	-2.7	-0.75	-0.75	-2	0.2	0.7	0.7
Q14157	UBAP2L	-1.2	-1.5	-3.7	-1.5	0	-2.5	0.5	0.7	0.8
Q07955	SRSF1	-1.25	-2.5	-3.5	-0.75	-0.75	-2.75	-0.7	-0.6	0.7
Q01130	SRSF2	-0.5	-1	-2	0.45	-1.5	-2.5	-0.5	0.75	1
P09651	HNRNPA1	-3	-4	-3.5	-1.5	-3.4	-3.75	1	-0.1	-0.6
Q71RC2	LARP4	-2	-3.5	-3.7	-0.75	-2.75	-3.5	0.2	-0.9	0.4
Q9Y3A4	RRP7A	0	-1	-2	-1.25	0	-2.44	-0.7	0.6	0.8
Q9NUD5	ZCCHC3	-3.5	-2	-3.5	-0.75	-0.75	-1.89	1	0.4	0.2
O00571	DDX3X	-1.2	-1.33	1.34	0	-1.5	-2	-0.2	0.2	0.1
O75683	SURF6	1.5	2.25	3.5	0.75	1.7	2.66	0.1	-0.12	-0.7
P35638	DDIT3	0.32	0.8	1.76	0.25	0.86	2	-0.2	-0.35	-0.37
P78344	EIF4G2	-1.5	-2.25	-3.5	0	-1.5	-3.5	-0.5	-0.6	0.5
Q14152	EIF3A	-1.25	-0.25	-3.5	-0.75	-2.75	-3.32	0.7	0.6	0.9
Q04637	EIF4G1	-0.3	0.4	-3.5	-0.5	-2.4	-1.5	0.7	0.8	1
Q9NZJ5	EIF2AK3	0.13	1.3	3.2	0.44	1.46	1.88	0.26	0.25	-0.16
*Colour shading according to GO-terms indicated in Figure 7E
