# Supplementary material for: Flaviviruses induce ER-specific remodelling of protein synthesis
Source: PLoS Pathog. 2024 Dec 2;20(12):e1012766. doi: 10.1371/journal.ppat.1012766 (PMC11637433; doi:10.1371/journal.ppat.1012766)
Supplement: S2 Table — (XLSX) [file ppat.1012766.s007.xlsx]

## Sheet: Sheet1
Table 2: List of DsiRNA used in the study
Target Gene	Sequence	Strand
Sec61A1	rGrArArUrCrUrUrCrCrCrArArCrCrUrCrArUrGrArArUrCTC	+
	rGrArGrArUrUrCrArUrGrArGrGrUrUrGrGrGrArArGrArUrUrCrUrG	-
Sec62	rGrArArArCrCrArArArArArGrCrArArCrArGrArArGrUrCCG	+
	rCrGrGrArCrUrUrCrUrGrUrUrGrCrUrUrUrUrUrGrGrUrUrUrCrArG	-
TRC40	rCrGrUrGrArGrArGrUrGrUrUrCrUrGrArUrCrArUrCrUrCCA	+
	rUrGrGrArGrArUrGrArUrCrArGrArArCrArCrUrCrUrCrArCrGrCrC	-
TMEM208	rArGrArGrArGrArCrUrCrUrGrArArGrUrUrCrUrArCrCrUGC	+
	rGrCrArGrGrUrArGrArArCrUrUrCrArGrArGrUrCrUrCrUrCrUrGrU	-
SRPRA (1)	rArUrUrGrArUrGrGrCrArUrUrGrUrUrCrUrUrArCrCrArAAT	+
	rArUrUrUrGrGrUrArArGrArArCrArArUrGrCrCrArUrCrArArUrGrA	-
SRPRA (2)	rArUrUrGrArUrGrGrCrArUrUrGrUrUrCrUrUrArCrCrArAAT	+
	rArUrUrUrGrGrUrArArGrArArCrArArUrGrCrCrArUrCrArArUrGrA	-
SRP54 (1)	rCrUrArArArArCrArGrArArUrGrCrUrArCrCrArArArGrCAA	+
	rUrUrGrCrUrUrUrGrGrUrArGrCrArUrUrCrUrGrUrUrUrUrArGrUrU	-
SRP54 (2)	rGrUrArArArArCrArArCrArArCrArUrGrUrUrCrArArArGCT	+
	rArGrCrUrUrUrGrArArCrArUrGrUrUrGrUrUrGrUrUrUrUrArCrCrA	-
SRPRB (1)	rGrArCrGrCrUrArGrUrCrUrUrCrUrGrGrArArGrUrUrArATC	+
	rGrArUrUrArArCrUrUrCrCrArGrArArGrArCrUrArGrCrGrUrCrArG	-
SRPRB (2)	rGrUrArUrCrArArGrUrCrCrUrCrArUrUrGrArCrArGrUrATG	+
	rCrArUrArCrUrGrUrCrArArUrGrArGrGrArCrUrUrGrArUrArCrArG	-
EMC1	rGrGrArArArCrArGrUrArUrCrUrArCrCrCrArArUrGrUrCAA	+
	rUrUrGrArCrArUrUrGrGrGrUrArGrArUrArCrUrGrUrUrUrCrCrArC	-
TMCO1	rGrArArGrArArUrArArCrArArCrArGrArGrArUrCrUrArUCA	+
	rUrGrArUrArGrArUrCrUrCrUrGrUrUrGrUrUrArUrUrCrUrUrCrArG	-
RRBP1	rCrCrArArGrArArArArArGrGrArArGrArGrArArArCrCrUAA	+
	rUrUrArGrGrUrUrUrCrUrCrUrUrCrCrUrUrUrUrUrCrUrUrGrGrUrC	-
Capital letters indicate the residues in the sequence. “r” prior any residues indicate the residues are RNA residues, or otherwise DNA residues.
