# Supplementary material for: Flaviviruses induce ER-specific remodelling of protein synthesis
Source: PLoS Pathog. 2024 Dec 2;20(12):e1012766. doi: 10.1371/journal.ppat.1012766 (PMC11637433; doi:10.1371/journal.ppat.1012766)
Supplement: S3 Table — (XLSX) [file ppat.1012766.s008.xlsx]

## Sheet: Sheet1
Table 3: List of primers used in the study
Target	Primer Sequence
NS2A NheI F	AATT GCTAGC GCCACC ATG GGATCAACTGATCACATGGAT
NS2A FLAG EcoRI R	CCGG CTCGAG TCA CTTGTCGTCATCGTCTTTGTAGTC CCGCTTCCCACTCCTTGTGA
SZ01 NS2B NheI F	AATT GCTAGC GCCACC ATG AGCTGGCCCCCTAGCGAAGTA
NS3-protease FLAG XhoI R	CCGG CTCGAG TCA CTTGTCGTCATCGTCTTTGTAGTC ATACAGATACTCATCTCC
NS3 FLAG XhoI R	CCGG CTCGAG TCA CTTGTCGTCATCGTCTTTGTAGTC TCTTTTCCCAGCGGCAAACT
NS4A NheI F	AATT GCTAGC GCCACC ATG GGAGCGGCTTTTGGAGTGATGGAA
NS4A FLAG EcoRI R	CCGG CTCGAG TCA CTTGTCGTCATCGTCTTTGTAGTC TCTTTGCTTTTCTGGCTCA
2k NheI F	AATT GCTAGC GCCACC ATG TCTCCCCAGGACAACCAAATG
NS4B FLAG EcoRI R	CCGG CTCGAG TCA CTTGTCGTCATCGTCTTTGTAGTC ACGTCTCTTGACCAAGCCA
SZ01 NS5 NheI F	AATT GCTAGC GCCACC ATG GGGGGTGGAACAGGAGAGAC
SZ01 NS5 FLAG XhoI R	CCGG CTCGAG TCA CTTGTCGTCATCGTCTTTGTAGTC CAGCACTCCAGGTGTAGAC
Restriction enzyme sites are in bold and FLAG-tag sequences are underlined.
